# Supplementary material for: Unveiling Natural and Semisynthetic Acylated Flavonoids: Chemistry and Biological Actions in the Context of Molecular Docking
Source: Molecules. 2022 Aug 26;27(17):5501. doi: 10.3390/molecules27175501 (PMC9458193; doi:10.3390/molecules27175501)
Supplement: Supplementary file 1 [file molecules-27-05501-s001.zip]

Archive with 1 entries (1 files):
- molecules-1879603-supplementary.pdf
